# Supplementary material for: TREM2 shedding by cleavage at the H157‐S158 bond is accelerated for the Alzheimer's disease‐associated H157Y variant
Source: EMBO Mol Med. 2017 Aug 30;9(10):1366–78. doi: 10.15252/emmm.201707673 (PMC5623839; doi:10.15252/emmm.201707673)
Supplement: Supplementary file 2 — Source Data for Expanded View [file EMMM-9-1366-s007.zip]

Archive with 1 entries (1 files):
- EMM_07673_Source_data_FigEV3.pdf
